# Supplementary material for: Platelet-Rich Plasma and Acellular Dermal Matrix in the Surgical Treatment of Hidradenitis Suppurativa: A Comparative Retrospective Study
Source: J Clin Med. 2023 Mar 8;12(6):2112. doi: 10.3390/jcm12062112 (PMC10056202; doi:10.3390/jcm12062112)
Supplement: Supplementary file 1 [file jcm-12-02112-s001.zip]

Archive with 1 entries (1 files):
- jcm-2272353-supplementary.pdf
